# Supplementary material for: Bioaccessibility of Metallic Nickel and Nickel Oxide Nanoparticles in Four Simulated Biological Fluids
Source: Nanomaterials (Basel). 2024 May 17;14(10):877. doi: 10.3390/nano14100877 (PMC11123708; doi:10.3390/nano14100877)
Supplement: Supplementary file 1 [file nanomaterials-14-00877-s001.zip]

Archive with 1 entries (1 files):
- nanomaterials-2921461-supplementary.pdf
